# Supplementary material for: A Retrospective Observational Study Using Administrative Databases to Assess the Risk of Spontaneous Abortions Related to Environmental and Socioeconomic Conditions
Source: Life (Basel). 2023 Sep 1;13(9):1853. doi: 10.3390/life13091853 (PMC10532634; doi:10.3390/life13091853)
Supplement: Supplementary file 1 [file life-13-01853-s001.zip]

Archive with 1 entries (1 files):
- life-2566296-supplementary.pdf
